# Supplementary material for: Insecticide Susceptibility and Detoxification Enzyme Activity of Frankliniella occidentalis under Three Habitat Conditions
Source: Insects. 2023 Jul 17;14(7):643. doi: 10.3390/insects14070643 (PMC10380546; doi:10.3390/insects14070643)
Supplement: Supplementary file 1 [file insects-14-00643-s001.zip]

Archive with 1 entries (1 files):
- insects-2415644-supplementary.pdf
